# Supplementary material for: Exercise‐Activated mPFC Tri‐Synaptic Pathway Ameliorates Depression‐Like Behaviors in Mouse
Source: Adv Sci (Weinh). 2024 Nov 22;12(3):2408618. doi: 10.1002/advs.202408618 (PMC11744721; doi:10.1002/advs.202408618)
Supplement: Supplementary file 2 — Supplemental Data 1 [file ADVS-12-2408618-s001.xlsx]

## Sheet: Figure 1
Figure 1B	Control	CRS	CRS+Run
	82.4442	58.1181	81.3623
	78.8346	63.9854	80.2469		Bonferroni's multiple comparisons test	Mean Diff.	95.00% CI of diff.	Below threshold?	Summary	Adjusted P Value
	85.7143	45.8554	73.7148		Column A vs. Column B	16.56	3.980 to 29.15	Yes	**	0.0076
	89.4834	68.8652	61.6967		Column A vs. Column C	3.875	-8.709 to 16.46	No	ns	>0.9999
	62.1572	60.2791	62.069		Column B vs. Column C	-12.69	-25.27 to -0.1055	Yes	*	0.0477
	70.0095	50.557	78.4133
	55.5556	61.0837	64.8995
	69.3359	52.2814	60.1358
Figure1C	Control	CRS	CRS+Run
	116	154	159
	132	143	116		Bonferroni's multiple comparisons test	Mean Diff.	95.00% CI of diff.	Below threshold?	Summary	Adjusted P Value
	145	178	153		Column A vs. Column B	-34.5	-59.47 to -9.530	Yes	**	0.0051
	94	159	120		Column A vs. Column C	-6.75	-31.72 to 18.22	No	ns	>0.9999
	152	164	141		Column B vs. Column C	27.75	2.780 to 52.72	Yes	*	0.0262
	126	184	132
	137	139	108
	91	148	118
Figure1D	Control	CRS	CRS+Run
	36.6	14.2	62.6		Bonferroni's multiple comparisons test	Mean Diff.	95.00% CI of diff.	Below threshold?	Summary	Adjusted P Value
	58.5	45	52.2		Column A vs. Column B	18.9	5.955 to 31.85	Yes	**	0.0032	A-B
	44.2	36.2	32.1		Column A vs. Column C	1.288	-11.66 to 14.23	No	ns	>0.9999	A-C
	61	26.8	46.2		Column B vs. Column C	-17.61	-30.56 to -4.667	Yes	**	0.0058	B-C
	54.2	34	36.3
	57.4	35.4	65.4
	55.5	40	51.6
	45.8	30.4	56.5
Figure 1E	Center time(s)	Control	CRS	CRS+Run
		50.5	61.9	67.3		Bonferroni's multiple comparisons test	Mean Diff.	95.00% CI of diff.	Below threshold?	Summary	Adjusted P Value
		92.8	29.1	72.2		Column A vs. Column B	21.95	0.1933 to 43.71	Yes	*	0.0475
		85.3	36	58.2		Column A vs. Column C	-2.138	-23.89 to 19.62	No	ns	>0.9999
		67.6	54.7	69.8		Column B vs. Column C	-24.09	-45.84 to -2.331	Yes	*	0.0269
		94.6	68.1	47.9
		53.6	49.6	75.7
		67.2	54.6	85.8
		45.4	27.4	97.2
	Total distance (m)	Control	CRS	CRS+Run		Bonferroni's multiple comparisons test	Mean Diff.	95.00% CI of diff.	Below threshold?	Summary	Adjusted P Value
		60.0367	74.0853	74.715		Column A vs. Column B	2.858	-21.43 to 27.15	No	ns	>0.9999
		74.9743	88.683	65.3378		Column A vs. Column C	-6.367	-30.66 to 17.92	No	ns	>0.9999
		27.2965	56.3689	61.3425		Column B vs. Column C	-9.225	-33.52 to 15.07	No	ns	>0.9999
		53.3608	34.157	67.8534
		30.01	40.3068	85.788
		84.7512	27.4339	56.3858
		77.4857	53.7573	61.5878
		65.3646	75.6264	51.2089
Figure 1G		Control	CSDS	CSDS+Run
		1.53	0.39	1.25		Bonferroni's multiple comparisons test	Mean Diff.	95.00% CI of diff.	Below threshold?	Summary	Adjusted P Value
		1.21	0.76	1.43		Column A vs. Column B	0.3588	0.04778 to 0.6697	Yes	*	0.0204
		1.04	0.42	0.84		Column A vs. Column C	0.0175	-0.2935 to 0.3285	No	ns	>0.9999
		0.98	1.04	0.97		Column B vs. Column C	-0.3413	-0.6522 to -0.03028	Yes	*	0.0285
		0.64	0.63	0.72
		0.85	0.84	1.04
		1.06	0.57	1.03
		0.92	0.71	0.81
Figure 1H		Control	CSDS	CSDS+Run
		57.9	33.8	38		Bonferroni's multiple comparisons test	Mean Diff.	95.00% CI of diff.	Below threshold?	Summary	Adjusted P Value
		60.8	20.4	41.5		Column A vs. Column B	18.76	3.056 to 34.47	Yes	*	0.016	A-B
		41	29	52.9		Column A vs. Column C	0.55	-15.16 to 16.26	No	ns	>0.9999	A-C
		67.8	51.2	60.7		Column B vs. Column C	-18.21	-33.92 to -2.506	Yes	*	0.0197	B-C
		39.5	25	59.6
		54.2	17.6	75.5
		52.3	47	46.5
		42.6	42	37
Figure1I		Control	CSDS	CSDS+Run
		83.2545	62.38	83.7253		Bonferroni's multiple comparisons test	Mean Diff.	95.00% CI of diff.	Below threshold?	Summary	Adjusted P Value
		80.2469	56.0837	80.1932		Column A vs. Column B	16.74	6.116 to 27.36	Yes	**	0.0015
		66.9253	62.8415	71.949		Column A vs. Column C	3.405	-7.219 to 14.03	No	ns	>0.9999
		82.2622	73.3772	84.73		Column B vs. Column C	-13.33	-23.96 to -2.711	Yes	*	0.0111
		76.8473	64.7343	62.7886
		78.4133	54.9348	70.7162
		85.0091	68.3287	80.6142
		69.8351	46.1957	60.8365
Figure 1J		Control	CSDS	CSDS+Run
		131	164	131		Bonferroni's multiple comparisons test	Mean Diff.	95.00% CI of diff.	Below threshold?	Summary	Adjusted P Value
		92	142	173		Column A vs. Column B	-35.5	-67.82 to -3.177	Yes	*	0.0283
		141	174	135		Column A vs. Column C	-0.875	-33.20 to 31.45	No	ns	>0.9999
		157	210	121		Column B vs. Column C	34.63	2.302 to 66.95	Yes	*	0.0332
		163	187	152
		119	149	117
		143	124	117
		102	182	109
Figure 1K	Center time(s)	Control	CSDS	CSDS+Run		Bonferroni's multiple comparisons test	Mean Diff.	95.00% CI of diff.	Below threshold?	Summary	Adjusted P Value
		62.3	32.8	86.5		Column A vs. Column B	26.4	3.065 to 49.73	Yes	*	0.0233
		92.9	62.1	97.1		Column A vs. Column C	1.063	-22.27 to 24.40	No	ns	>0.9999
		81.3	39.2	32.7		Column B vs. Column C	-25.34	-48.67 to -2.003	Yes	*	0.0305
		67.7	30.2	51.1
		94.8	78	93.9
		53.7	46.7	84.1
		67	40.2	72.9
		74.9	54.2	67.8
	Total distance (m)	Control	CSDS	CSDS+Run		Bonferroni's multiple comparisons test	Mean Diff.	95.00% CI of diff.	Below threshold?	Summary	Adjusted P Value
		30.007	52.0109	67.7018		Column A vs. Column B	0.8281	-17.45 to 19.10	No	ns	>0.9999
		54.7512	74.8445	43.7877		Column A vs. Column C	-2.566	-20.84 to 15.71	No	ns	>0.9999
		77.4957	67.4658	45.6645		Column B vs. Column C	-3.395	-21.67 to 14.88	No	ns	>0.9999
		45.3646	67.9162	69.0833
		60.0567	41.7212	71.3349
		74.0843	38.6195	73.1835
		62.1482	41.7382	52.6172
		48.2518	61.2186	49.3184

## Sheet: Figure 2
			Control								Run
		GR	1.51273	0.465455	0.785455	1.39636	0.698182	0.552727	1.10545	1.48364	2.15273	2.29818	2.41455	2.00727	2.09455	2.76364	2.53091	1.83273
Figure2B		DRN	1.32777	1.06054	1.19415	0.701461	0.793319	0.943633	1.1023	0.876827	2.16284	1.47808	2.73069	3.61587	1.62839	2.73069	1.53653	2.27975
		MPFC	0.755568	0.915244	0.831357	1.33295	1.24559	1.04426	1.01128	0.863755	2.25166	1.70379	2.38762	2.76656	1.7171	2.2829	3.57188	3.39196
		DRG	1.15068	0.931507	0.821918	1.47945	1.0411	1.36986	0.493151	0.712329	2.84932	2.30137	2.13699	2.57534	1.9726	1.58904	2.24658	3.72603
		GR			DRN			MPFC			DRG
		Unpaired t test			Unpaired t test			Unpaired t test			Unpaired t test
		P value	<0.0001		P value	0.0004		P value	<0.0001		P value	<0.0001
		P value summary	****		P value summary	***		P value summary	****		P value summary	****
		Significantly different (P < 0.05)?	Yes		Significantly different (P < 0.05)?	Yes		Significantly different (P < 0.05)?	Yes		Significantly different (P < 0.05)?	Yes
		One- or two-tailed P value?	Two-tailed		One- or two-tailed P value?	Two-tailed		One- or two-tailed P value?	Two-tailed		One- or two-tailed P value?	Two-tailed
		t, df	t=6.805, df=14		t, df	t=4.676, df=14		t, df	t=5.895, df=14		t, df	t=5.545, df=14
		How big is the difference?			How big is the difference?			How big is the difference?			How big is the difference?
		Mean of column A	1		Mean of column A	1		Mean of column A	1		Mean of column A	1
		Mean of column B	2.262		Mean of column B	2.27		Mean of column B	2.509		Mean of column B	2.425
		Difference between means (B - A) ± SEM	1.262 ± 0.1854		Difference between means (B - A) ± SEM	1.270 ± 0.2717		Difference between means (B - A) ± SEM	1.509 ± 0.2560		Difference between means (B - A) ± SEM	1.425 ± 0.2569
		95% confidence interval	0.8641 to 1.660		95% confidence interval	0.6876 to 1.853		95% confidence interval	0.9601 to 2.058		95% confidence interval	0.8737 to 1.976
		R squared (eta squared)	0.7678		R squared (eta squared)	0.6096		R squared (eta squared)	0.7128		R squared (eta squared)	0.6872
		F test to compare variances			F test to compare variances			F test to compare variances			F test to compare variances
		F, DFn, Dfd	2.020, 7, 7		F, DFn, Dfd	12.36, 7, 7		F, DFn, Dfd	11.78, 7, 7		F, DFn, Dfd	3.818, 7, 7
		P value	0.3741		P value	0.0037		P value	0.0043		P value	0.0981
		P value summary	ns		P value summary	**		P value summary	**		P value summary	ns
		Significantly different (P < 0.05)?	No		Significantly different (P < 0.05)?	Yes		Significantly different (P < 0.05)?	Yes		Significantly different (P < 0.05)?	No
		Data analyzed			Data analyzed			Data analyzed			Data analyzed
		Sample size, column A	8		Sample size, column A	8		Sample size, column A	8		Sample size, column A	8
		Sample size, column B	8		Sample size, column B	8		Sample size, column B	8		Sample size, column B	8
Figure2D		CAMKIIa	GAD67		Unpaired t test
		84.7059	1.00503		P value	<0.0001
		76.5957	2.48227		P value summary	****
		87.234	1.75439		Significantly different (P < 0.05)?	Yes
		84.8837	0.788436		One- or two-tailed P value?	Two-tailed
		78.9474	1.70778		t, df	t=38.76, df=10
		90.4255	0.699301
					How big is the difference?
					Mean of column A	83.8
					Mean of column B	1.406
					Difference between means (B - A) ± SEM	-82.39 ± 2.126
					95% confidence interval	-87.13 to -77.66
					R squared (eta squared)	0.9934
					F test to compare variances
					F, DFn, Dfd	55.19, 5, 5
					P value	0.0005
					P value summary	***
					Significantly different (P < 0.05)?	Yes
Figure2F		CAMKIIa	GAD67		P value	<0.0001
		85.4749	5.05051		P value summary	****
		89.3082	3.80952		Significantly different (P < 0.05)?	Yes
		91.5344	6.57895		One- or two-tailed P value?	Two-tailed
		86.4583	4.253		t, df	t=56.07, df=10
		83.0986	3.01003
		87.6404	8.50662		How big is the difference?
					Mean of column A	87.25
					Mean of column B	5.201
					Difference between means (B - A) ± SEM	-82.05 ± 1.463
					95% confidence interval	-85.31 to -78.79
					R squared (eta squared)	0.9968
					F test to compare variances
					F, DFn, Dfd	2.136, 5, 5
					P value	0.4245
					P value summary	ns
					Significantly different (P < 0.05)?	No
					Data analyzed
					Sample size, column A	6
					Sample size, column B	6

## Sheet: Figure 3
	Figure3B	CA1	DG	LHb	mPFC	BLA	LA
		604	516	190	729	293	99
		511	596	204	546	364	160
		466	483	253	778	323	201
		436	453	240	679	270	190
		535	548	282	494	356	174
		629	508	317	530	235	116
	Figure3D	CAMKIIa	GAD67		Unpaired t test
		82.9268	6.03175		P value	<0.0001
		91.3669	11.3573		P value summary	****
		90.4762	8.91841		Significantly different (P < 0.05)?	Yes
		83.6735	12.1212		One- or two-tailed P value?	Two-tailed
		79.798	7.36842		t, df	t=35.55, df=10
		82.4176	9.18367
					How big is the difference?
					Mean of column A	85.11
					Mean of column B	9.163
					Difference between means (B - A) ± SEM	-75.95 ± 2.136
					95% confidence interval	-80.71 to -71.19
					R squared (eta squared)	0.9922
					F test to compare variances
					F, DFn, Dfd	4.136, 5, 5
					P value	0.1453
					P value summary	ns
					Significantly different (P < 0.05)?	No
					Data analyzed
					Sample size, column A	6
					Sample size, column B	6

## Sheet: Figure 4
		Figure4C	Saline	CNO		Unpaired t test
			22.3776	87.8788		P value	<0.0001
			24.5098	78.0822		P value summary	****
			27.1325	88.6288		Significantly different (P < 0.05)?	Yes
			21.5909	89.8361		One- or two-tailed P value?	Two-tailed
			23.5294	77.3333		t, df	t=21.90, df=10
			15.021	81.9728
						How big is the difference?
						Mean of column A	22.36
						Mean of column B	83.96
						Difference between means (B - A) ± SEM	61.60 ± 2.813
						95% confidence interval	55.33 to 67.86
						R squared (eta squared)	0.9796
						F test to compare variances
						F, DFn, Dfd	1.852, 5, 5
						P value	0.5153
						P value summary	ns
						Significantly different (P < 0.05)?	No
						Data analyzed
						Sample size, column A	6
						Sample size, column B	6
	Figure4D	Saline	CNO		Unpaired t test
		0.992308	4.24615		P value	<0.0001
		0.876923	4.52308		P value summary	****
		1.2	4.70769		Significantly different (P < 0.05)?	Yes
		0.9	4.24615		One- or two-tailed P value?	Two-tailed
		1.06154	5.35385		t, df	t=20.50, df=10
		0.969231	4.47692
					How big is the difference?
					Mean of column A	1
					Mean of column B	4.592
					Difference between means (B - A) ± SEM	3.592 ± 0.1752
					95% confidence interval	3.202 to 3.983
					R squared (eta squared)	0.9768
					F test to compare variances
					F, DFn, Dfd	12.17, 5, 5
					P value	0.0159
					P value summary	*
					Significantly different (P < 0.05)?	Yes
					Data analyzed
					Sample size, column A	6
					Sample size, column B	6
	Figure4F	(pA)	HM3Dq						HM3Dq+CNO							Bonferroni's multiple comparisons test	Mean Diff.	95.00% CI of diff.	Below threshold?	Summary	Adjusted P Value
		0	0	0	0	0	0	0	0	0	0	0	0	0
		20	1	1	1	0	0	0	3	0	0	1	1	0		Row 1
		40	1	2	2	2	1	1	4	2	2	3	2	3		Group A vs. Group B	0	-1.029 to 1.029	No	ns	>0.9999
		60	2	2	2	2	1	1	5	3	3	4	2	4
		80	2	3	2	2	2	1	6	4	5	5	3	4		Row 2
		100	3	4	3	3	2	2	8	5	3	7	4	5		Group A vs. Group B	-0.3333	-1.363 to 0.6960	No	ns	0.5196
																Row 3
																Group A vs. Group B	-1.167	-2.196 to -0.1373	Yes	*	0.027
																Row 4
																Group A vs. Group B	-1.833	-2.863 to -0.8040	Yes	***	0.0007
																Row 5
																Group A vs. Group B	-2.5	-3.529 to -1.471	Yes	****	<0.0001
																Row 6
																Group A vs. Group B	-2.5	-3.529 to -1.471	Yes	****	<0.0001
	Figure4G	Non-CRS-mCherry-Saline	CRS-mCherry-Saline	CRS-mCherry-FLX	CRS-mCherry-CNO	CRS-hM3Dq-Saline	CRS-hM3Dq-CNO			Bonferroni's multiple comparisons test	Mean Diff.	95.00% CI of diff.	Below threshold?	Summary	Adjusted P Value
		90.2037	44.893	82.3084	69.0979	70.3772	76.639			Column A vs. Column B	18.85	3.240 to 34.46	Yes	**	0.0078	A-B
		74.5501	53.9305	89.0106	48.4791	64.7343	71.977			Column A vs. Column C	2.282	-13.33 to 17.89	No	ns	>0.9999	A-C
		67.9803	67.0194	76.6246	56.4663	50.377	65.5033			Column A vs. Column D	20.14	4.524 to 35.75	Yes	**	0.0036	A-D
		72.8782	52.3763	53.9846	71.4958	45.6238	78.4976			Column A vs. Column E	20.77	5.163 to 36.39	Yes	**	0.0024	A-E
		78.6106	77.5781	84.7291	47.343	49.8615	59.9891			Column A vs. Column F	3.119	-12.49 to 18.73	No	ns	>0.9999	A-F
		71.9016	57.4122	63.6531	52.1415	52.5839	74.6812			Column B vs. Column C	-16.57	-32.18 to -0.9573	Yes	*	0.0294	B-C
		79.3651	42.2759	71.298	61.8652	43.5413	69.9903			Column B vs. Column D	1.285	-14.33 to 16.90	No	ns	>0.9999	B-D
		73.2422	62.4411	68.8652	40.7609	65.4411	86.5019			Column B vs. Column E	1.923	-13.69 to 17.53	No	ns	>0.9999	B-E
										Column B vs. Column F	-15.73	-31.34 to -0.1205	Yes	*	0.0468	B-F
										Column C vs. Column D	17.85	2.242 to 33.46	Yes	*	0.0141	C-D
										Column C vs. Column E	18.49	2.881 to 34.10	Yes	**	0.0097	C-E
										Column C vs. Column F	0.8368	-14.77 to 16.45	No	ns	>0.9999	C-F
										Column D vs. Column E	0.6387	-14.97 to 16.25	No	ns	>0.9999	D-E
										Column D vs. Column F	-17.02	-32.63 to -1.405	Yes	*	0.0228	D-F
										Column E vs. Column F	-17.65	-33.27 to -2.044	Yes	*	0.0158	E-F
	Figure4H	Non-CRS-mCherry-Saline	CRS-mCherry-Saline	CRS-mCherry-FLX	CRS-mCherry-CNO	CRS-hM3Dq-Saline	CRS-hM3Dq-CNO			Bonferroni's multiple comparisons test	Mean Diff.	95.00% CI of diff.	Below threshold?	Summary	Adjusted P Value
		134	175	110	159	195	125			Column A vs. Column B	-47.63	-85.25 to -10.00	Yes	**	0.0045	A-B
		101	109	98	182	164	141			Column A vs. Column C	-1.125	-38.75 to 36.50	No	ns	>0.9999	A-C
		121	146	102	167	129	109			Column A vs. Column D	-51.5	-89.12 to -13.88	Yes	**	0.0017	A-D
		98	173	72	210	149	96			Column A vs. Column E	-51	-88.62 to -13.38	Yes	**	0.0019	A-E
		108	118	121	142	108	79			Column A vs. Column F	-10	-47.62 to 27.62	No	ns	>0.9999	A-F
		69	163	124	131	145	116			Column B vs. Column C	46.5	8.879 to 84.12	Yes	**	0.006	B-C
		94	156	89	109	164	104			Column B vs. Column D	-3.875	-41.50 to 33.75	No	ns	>0.9999	B-D
		79	145	97	116	158	114			Column B vs. Column E	-3.375	-41.00 to 34.25	No	ns	>0.9999	B-E
										Column B vs. Column F	37.63	0.004457 to 75.25	Yes	*	0.0499	B-F
										Column C vs. Column D	-50.38	-88.00 to -12.75	Yes	**	0.0023	C-D
										Column C vs. Column E	-49.88	-87.50 to -12.25	Yes	**	0.0026	C-E
										Column C vs. Column F	-8.875	-46.50 to 28.75	No	ns	>0.9999	C-F
										Column D vs. Column E	0.5	-37.12 to 38.12	No	ns	>0.9999	D-E
										Column D vs. Column F	41.5	3.879 to 79.12	Yes	*	0.0203	D-F
										Column E vs. Column F	41	3.379 to 78.62	Yes	*	0.0228	E-F
	Figure4J	Saline	CNO		Unpaired t test
		24.3056	79.3103		P value	<0.0001
		15.3119	75.7895		P value summary	****
		21.7877	88.0597		Significantly different (P < 0.05)?	Yes
		16.2162	82.2581		One- or two-tailed P value?	Two-tailed
		20.9302	85.5263		t, df	t=24.51, df=10
		22.488	76.5432
					How big is the difference?
					Mean of column A	20.17
					Mean of column B	81.25
					Difference between means (B - A) ± SEM	61.07 ± 2.492
					95% confidence interval	55.52 to 66.63
					R squared (eta squared)	0.9836
					F test to compare variances
					F, DFn, Dfd	1.871, 5, 5
					P value	0.5085
					P value summary	ns
					Significantly different (P < 0.05)?	No
					Data analyzed
					Sample size, column A	6
					Sample size, column B	6
	Figure4L	(pA)	HM3Dq						HM3Dq+CNO							Bonferroni's multiple comparisons test	Mean Diff.	95.00% CI of diff.	Below threshold?	Summary	Adjusted P Value
		0	0	0	0	0	0	0	0	0	0	0	0	0
		20	0	0	0	0	0	0	7	11	2	0	4	6		Row 1
		40	5	6	3	8	2	8	15	16	10	8	11	13		Group A vs. Group B	0	-2.668 to 2.668	No	ns	>0.9999
		60	12	13	8	13	12	10	19	19	12	15	14	14
		80	16	16	14	17	15	14	23	21	14	19	17	16		Row 2
		100	20	19	16	20	17	18	24	23	18	21	19	23		Group A vs. Group B	-5	-7.668 to -2.332	Yes	***	0.0004
																Row 3
																Group A vs. Group B	-6.833	-9.502 to -4.165	Yes	****	<0.0001
	Figure4M	CRS-mCherry-CNO	CRS-hM3Dq-Saline	CRS-hM3Dq-CNO		Bonferroni's multiple comparisons test	Mean Diff.	95.00% CI of diff.	Below threshold?	Summary	Adjusted P Value					Row 4
		66.0979	47.9774	73.8689		Column A vs. Column B	0.3863	-12.79 to 13.56	No	ns	>0.9999					Group A vs. Group B	-4.167	-6.835 to -1.498	Yes	**	0.0028
		53.9848	59.9034	71.0173		Column A vs. Column C	-13.44	-26.62 to -0.2650	Yes	*	0.0446
		52.8233	37.3406	49.8589		Column B vs. Column C	-13.83	-27.01 to -0.6513	Yes	*	0.0376					Row 5
		60.207	64.2458	73.43												Group A vs. Group B	-3	-5.668 to -0.3315	Yes	*	0.0282
		55.0725	40.6279	78.623
		43.7616	44.4243	61.9308												Row 6
		45.2447	65.2591	59.5903												Group A vs. Group B	-3	-5.668 to -0.3315	Yes	*	0.0282
		37.7609	52.0837	54.1825
	Figure4N	CRS-mCherry-CNO	CRS-hM3Dq-Saline	CRS-hM3Dq-CNO		Bonferroni's multiple comparisons test	Mean Diff.	95.00% CI of diff.	Below threshold?	Summary	Adjusted P Value
		164	152	121		Column A vs. Column B	-0.25	-26.17 to 25.67	No	ns	>0.9999
		139	134	142		Column A vs. Column C	26.13	0.2026 to 52.05	Yes	*	0.0478
		158	184	117		Column B vs. Column C	26.38	0.4526 to 52.30	Yes	*	0.0453
		129	165	134
		161	179	109
		168	158	162
		186	148	102
		138	125	147

## Sheet: Figure 5
		Figure.5C	Run-Saline	Run-CNO		Unpaired t test
			86.8421	19.1919		P value	<0.0001
			89.1813	22.1053		P value summary	****
			84.6154	20.2247		Significantly different (P < 0.05)?	Yes
			85.461	16.4706		One- or two-tailed P value?	Two-tailed
			79.351	23.0769		t, df	t=23.84, df=10
			72.8682	17.2414
						How big is the difference?
						Mean of column A	83.05
						Mean of column B	19.72
						Difference between means (B - A) ± SEM	-63.33 ± 2.657
						95% confidence interval	-69.25 to -57.41
						R squared (eta squared)	0.9827
						F test to compare variances
						F, DFn, Dfd	5.193, 5, 5
						P value	0.0948
						P value summary	ns
						Significantly different (P < 0.05)?	No
						Data analyzed
						Sample size, column A	6
						Sample size, column B	6
						Unpaired t test
						P value	<0.0001
		Figure5D	Run-Saline	Run-CNO		P value summary	****
			0.793548	0.193548		Significantly different (P < 0.05)?	Yes
			1.14194	0.251613		One- or two-tailed P value?	Two-tailed
			0.929032	0.135484		t, df	t=13.20, df=10
			1.18065	0.212903
			1.00645	0.174194		How big is the difference?
			0.948387	0.116129		Mean of column A	1
						Mean of column B	0.1806
						Difference between means (B - A) ± SEM	-0.8194 ± 0.06208
						95% confidence interval	-0.9577 to -0.6810
						R squared (eta squared)	0.9457
						F test to compare variances
						F, DFn, Dfd	8.260, 5, 5
						P value	0.0369
						P value summary	*
						Significantly different (P < 0.05)?	Yes
						Data analyzed
						Sample size, column A	6
						Sample size, column B	6
	Figure5F	pA	HM4Di						HM4Di+CNO							Bonferroni's multiple comparisons test	Mean Diff.	95.00% CI of diff.	Below threshold?	Summary	Adjusted P Value
		0	0	0	0	0	0	0	0	0	0	0	0	0
		20	1	1	0	0	0	0	0	0	0	0	0	0		Row 1
		40	2	1	1	2	1	1	1	1	1	1	0	0		Group A vs. Group B	0	-0.5019 to 0.5019	No	ns	>0.9999
		60	2	2	1	2	1	2	1	1	1	1	1	1
		80	2	3	2	2	2	2	1	1	1	1	1	2		Row 2
		100	3	4	2	2	3	3	1	1	2	1	2	2		Group A vs. Group B	0.3333	-0.1686 to 0.8353	No	ns	0.1891
																Row 3
																Group A vs. Group B	0.6667	0.1647 to 1.169	Yes	*	0.0101
																Row 4
																Group A vs. Group B	0.6667	0.1647 to 1.169	Yes	*	0.0101
																Row 5
																Group A vs. Group B	1	0.4981 to 1.502	Yes	***	0.0002
																Row 6
																Group A vs. Group B	1.333	0.8314 to 1.835	Yes	****	<0.0001
	Figure5G	Non-CRS-mCherry-CNO-Run	CRS-mCherry-CNO	CRS-mCherry-CNO-Run	CRS-hM4Di-Saline-Run	CRS-hM4Di-CNO-Run				Bonferroni's multiple comparisons test	Mean Diff.	95.00% CI of diff.	Below threshold?	Summary	Adjusted P Value
		77.4908	51.088	77.7351	80.9031	57.2484				Column A vs. Column B	13.54	1.521 to 25.55	Yes	*	0.0182	A-B
		66.7276	49.6279	80.7985	69.5652	70.1382				Column A vs. Column C	0.6602	-11.36 to 12.68	No	ns	>0.9999	A-C
		74.9559	56.6246	58.2878	71.9308	64.318				Column A vs. Column D	-0.704	-12.72 to 11.31	No	ns	>0.9999	A-D
		89.2338	69.4087	74.318	68.9013	65.2077				Column A vs. Column E	12.83	0.8155 to 24.85	Yes	*	0.0292	A-E
		65.2791	73.0542	69.5652	84.0259	52.7177				Column B vs. Column C	-12.88	-24.89 to -0.8604	Yes	*	0.0284	B-C
		63.4105	53.5055	62.6257	74.3427	54.8233				Column B vs. Column D	-14.24	-26.26 to -2.225	Yes	*	0.0112	B-D
		76.0099	68.5558	78.4857	66.2188	64.2458				Column B vs. Column E	-0.7052	-12.72 to 11.31	No	ns	>0.9999	B-E
		67.4905	50.4365	73.5	70.3422	49.2433				Column C vs. Column D	-1.364	-13.38 to 10.65	No	ns	>0.9999	C-D
										Column C vs. Column E	12.17	0.1552 to 24.19	Yes	*	0.0452	C-E
										Column D vs. Column E	13.54	1.519 to 25.55	Yes	*	0.0182	D-E
	Figure5H	Non-CRS-mCherry-CNO-Run	CRS-mCherry-CNO	CRS-mCherry-CNO-Run	CRS-hM4Di-Saline-Run	CRS-hM4Di-CNO-Run				Bonferroni's multiple comparisons test	Mean Diff.	95.00% CI of diff.	Below threshold?	Summary	Adjusted P Value
		105	153	132	121	134				Column A vs. Column B	-34.38	-59.87 to -8.881	Yes	**	0.0028	A-B
		86	165	82	115	149				Column A vs. Column C	-5.75	-31.24 to 19.74	No	ns	>0.9999	A-C
		114	127	124	85	113				Column A vs. Column D	-7.625	-33.12 to 17.87	No	ns	>0.9999	A-D
		99	146	102	125	123				Column A vs. Column E	-33.5	-58.99 to -8.006	Yes	**	0.0037	A-E
		121	138	95	95	158				Column B vs. Column C	28.63	3.131 to 54.12	Yes	*	0.0187	B-C
		106	117	122	113	168				Column B vs. Column D	26.75	1.256 to 52.24	Yes	*	0.0339	B-D
		94	109	98	104	129				Column B vs. Column E	0.875	-24.62 to 26.37	No	ns	>0.9999	B-E
		87	132	103	115	106				Column C vs. Column D	-1.875	-27.37 to 23.62	No	ns	>0.9999	C-D
										Column C vs. Column E	-27.75	-53.24 to -2.256	Yes	*	0.0248	C-E
										Column D vs. Column E	-25.88	-51.37 to -0.3806	Yes	*	0.0445	D-E
	Figure5J	Run-Saline	Run-CNO			Unpaired t test
		88.1356	16.4773			P value	<0.0001
		84.058	24.2967			P value summary	****
		87.5	25.731			Significantly different (P < 0.05)?	Yes
		87.1795	21.9178			One- or two-tailed P value?	Two-tailed
		82.1053	24.5478			t, df	t=26.01, df=10
		76.1364	18.6869
						How big is the difference?
						Mean of column A	84.19
						Mean of column B	21.94
						Difference between means (B - A) ± SEM	-62.24 ± 2.393
						95% confidence interval	-67.58 to -56.91
						R squared (eta squared)	0.9854
						F test to compare variances
						F, DFn, Dfd	1.559, 5, 5
						P value	0.638
						P value summary	ns
						Significantly different (P < 0.05)?	No
						Data analyzed
						Sample size, column A	6
						Sample size, column B	6
	Fig.5L	pA	HM4Di						HM4Di+CNO							Bonferroni's multiple comparisons test	Mean Diff.	95.00% CI of diff.	Below threshold?	Summary	Adjusted P Value
		0	0	0	0	0	0	0	0	0	0	0	0	0
		20	0	0	0	0	0	0	0	0	0	0	0	0		Row 1
		40	4	1	2	3	2	3	0	0	0	3	2	1		Group A vs. Group B	0	-2.372 to 2.372	No	ns	>0.9999
		60	11	9	9	10	3	5	2	5	3	5	6	4
		80	15	12	14	15	8	9	5	11	6	8	9	6		Row 2
		100	19	16	17	18	10	11	7	14	8	12	10	8		Group A vs. Group B	0	-2.372 to 2.372	No	ns	>0.9999
																Row 3
																Group A vs. Group B	1.5	-0.8723 to 3.872	No	ns	0.2108
																Row 4
																Group A vs. Group B	3.667	1.294 to 6.039	Yes	**	0.003
																Row 5
																Group A vs. Group B	4.667	2.294 to 7.039	Yes	***	0.0002
																Row 6
																Group A vs. Group B	5.333	2.961 to 7.706	Yes	****	<0.0001
	Fig.5M	Non-CRS-mCherry-CNO-Run	CRS-mCherry-CNO	CRS-mCherry-CNO-Run	CRS-hM4Di-Saline-Run	CRS-hM4Di-CNO-Run			Bonferroni's multiple comparisons test	Mean Diff.	95.00% CI of diff.	Below threshold?	Summary	Adjusted P Value
		58.1181	50.1419	64.2994	58.1552	52.6316			Column A vs. Column B	19.54	6.977 to 32.10	Yes	***	0.0004	A-B
		73.9305	37.037	56.0837	68.4106	42.9443			Column A vs. Column C	3.182	-9.380 to 15.74	No	ns	>0.9999	A-C
		63.4921	35.8875	69.5738	65.592	57.1035			Column A vs. Column D	4.538	-8.024 to 17.10	No	ns	>0.9999	A-D
		83.4142	58.4225	76.1994	73.7635	44.4173			Column A vs. Column E	17.48	4.914 to 30.04	Yes	**	0.0019	A-E
		65.4115	46.3054	56.4106	65.5586	40.6302			Column B vs. Column C	-16.36	-28.92 to -3.795	Yes	**	0.0042	B-C
		56.557	47.048	58.3128	58.0236	55.5556			Column B vs. Column D	-15	-27.56 to -2.439	Yes	*	0.0104	B-D
		78.9212	52.5868	72.0222	48.5413	50.2793			Column B vs. Column E	-2.063	-14.63 to 10.50	No	ns	>0.9999	B-E
		64.6388	60.7371	66.1232	70.1331	61.1119			Column C vs. Column D	1.356	-11.21 to 13.92	No	ns	>0.9999	C-D
									Column C vs. Column E	14.29	1.731 to 26.86	Yes	*	0.0166	C-E
									Column D vs. Column E	12.94	0.3755 to 25.50	Yes	*	0.0395	D-E
	Fig.5N	Non-CRS-mCherry-CNO-Run	CRS-mCherry-CNO	CRS-mCherry-CNO-Run	CRS-hM4Di-Saline-Run	CRS-hM4Di-CNO-Run			Bonferroni's multiple comparisons test	Mean Diff.	95.00% CI of diff.	Below threshold?	Summary	Adjusted P Value
		85	139	92	85	109			Column A vs. Column B	-39.5	-63.66 to -15.34	Yes	***	0.0002	A-B
		69	132	94	98	127			Column A vs. Column C	-3.5	-27.66 to 20.66	No	ns	>0.9999	A-C
		116	169	108	107	137			Column A vs. Column D	-4	-28.16 to 20.16	No	ns	>0.9999	A-D
		79	144	103	113	132			Column A vs. Column E	-29.25	-53.41 to -5.085	Yes	**	0.0091	A-E
		103	143	124	121	149			Column B vs. Column C	36	11.84 to 60.16	Yes	***	0.0008	B-C
		108	109	79	81	114			Column B vs. Column D	35.5	11.34 to 59.66	Yes	***	0.001	B-D
		103	118	105	103	128			Column B vs. Column E	10.25	-13.91 to 34.41	No	ns	>0.9999	B-E
		97	122	83	84	98			Column C vs. Column D	-0.5	-24.66 to 23.66	No	ns	>0.9999	C-D
									Column C vs. Column E	-25.75	-49.91 to -1.585	Yes	*	0.0298	C-E
									Column D vs. Column E	-25.25	-49.41 to -1.085	Yes	*	0.0351	D-E

## Sheet: Figure 6
	Figure6D		Control						CRS						CRS+Run
		PSD-95	0.876774	0.9449	0.80107	0.895807	1.13887	1.34258	0.676512	0.491348	0.523724	0.70222	0.836655	0.926377	0.825151	0.981103	0.807784	0.924475	1.24573	1.04443
		Syn	1.08086	0.984228	0.761453	0.93827	0.919078	1.31611	0.737794	0.659189	0.624392	0.603821	0.67477	0.958156	0.744254	0.870161	0.967307	1.08513	0.903202	1.18453
		BDNF	1.15767	0.932183	0.810401	1.02854	1.31715	0.754062	0.583051	0.504858	0.621776	0.690646	0.947396	0.672027	0.807907	0.949969	1.13435	0.724604	1.23733	0.921607
		TPH2	1.08483	0.97808	0.937092	1.20126	0.87168	0.927066	0.675422	0.711487	0.90093	0.669023	0.835986	0.528442	0.980909	0.961722	0.887793	1.05223	0.852333	0.808198
		PSD-95
		Bonferroni's multiple comparisons test	Mean Diff.	95.00% CI of diff.	Below threshold?	Summary	Adjusted P Value
		Column A vs. Column B	0.3072	0.02866 to 0.5857	Yes	*	0.0286	A-B
		Column A vs. Column C	0.02856	-0.2500 to 0.3071	No	ns	>0.9999	A-C
		Column B vs. Column C	-0.2786	-0.5572 to -0.0001079	Yes	*	0.0499	B-C
		Syn
		Bonferroni's multiple comparisons test	Mean Diff.	95.00% CI of diff.	Below threshold?	Summary	Adjusted P Value
		Column A vs. Column B	0.2903	0.04189 to 0.5387	Yes	*	0.0199	A-B
		Column A vs. Column C	0.0409	-0.2075 to 0.2893	No	ns	>0.9999	A-C
		Column B vs. Column C	-0.2494	-0.4978 to -0.0009890	Yes	*	0.0489	B-C
		BDNF
		Bonferroni's multiple comparisons test	Mean Diff.	95.00% CI of diff.	Below threshold?	Summary	Adjusted P Value
		Column A vs. Column B	0.33	0.03792 to 0.6222	Yes	*	0.0246	A-B
		Column A vs. Column C	0.03737	-0.2547 to 0.3295	No	ns	>0.9999	A-C
		Column B vs. Column C	-0.2927	-0.5848 to -0.0005461	Yes	*	0.0495	B-C
		TPH2
		Bonferroni's multiple comparisons test	Mean Diff.	95.00% CI of diff.	Below threshold?	Summary	Adjusted P Value
		Column A vs. Column B	0.2798	0.09912 to 0.4605	Yes	**	0.0025	A-B
		Column A vs. Column C	0.07614	-0.1045 to 0.2568	No	ns	0.8224	A-C
		Column B vs. Column C	-0.2036	-0.3843 to -0.02298	Yes	*	0.025	B-C
	Figure6E	Control	CRS	CRS+Run		Bonferroni's multiple comparisons test	Mean Diff.	95.00% CI of diff.	Below threshold?	Summary	Adjusted P Value
		1.16306	0.862191	1.19496		Column A vs. Column B	0.3125	0.1116 to 0.5135	Yes	**	0.0024	A-B
		0.816604	0.667139	0.908084		Column A vs. Column C	0.01875	-0.1822 to 0.2197	No	ns	>0.9999	A-C
		1.00057	0.754742	0.930533		Column B vs. Column C	-0.2938	-0.4948 to -0.09281	Yes	**	0.0039	B-C
		0.924344	0.514878	0.94671
		1.14053	0.629498	1.09101
		0.954893	0.696342	0.816228
	Figure6F	Control	CRS	CRS+Run		Bonferroni's multiple comparisons test	Mean Diff.	95.00% CI of diff.	Below threshold?	Summary	Adjusted P Value
		0.954264	0.644212	0.949056		Column A vs. Column B	0.2709	0.02413 to 0.5177	Yes	*	0.0294	A-B
		0.859062	0.669371	0.953531		Column A vs. Column C	0.01491	-0.2319 to 0.2617	No	ns	>0.9999	A-C
		0.970102	1.10658	1.09455		Column B vs. Column C	-0.256	-0.5028 to -0.009216	Yes	*	0.0408	B-C
		1.2028	0.595109	1.18059
		1.10205	0.542148	0.843916
		0.911713	0.816967	0.888884
	Figure6H	Control	CRS	CRS+Run		Bonferroni's multiple comparisons test	Mean Diff.	95.00% CI of diff.	Below threshold?	Summary	Adjusted P Value
		7296	5040	8736		Column A vs. Column B	2536	615.2 to 4457	Yes	**	0.0086	A-B
		5808	5856	9457		Column A vs. Column C	264	-1657 to 2185	No	ns	>0.9999	A-C
		8160	4896	7775		Column B vs. Column C	-2272	-4193 to -351.2	Yes	*	0.0184	B-C
		10080	5712	6191
		8448	7248	7008
		9552	5376	8593
	Figure6J	Control	CRS	CRS+Run		Bonferroni's multiple comparisons test	Mean Diff.	95.00% CI of diff.	Below threshold?	Summary	Adjusted P Value
		7.086	5.67	6.762		Column A vs. Column B	4.469	1.581 to 7.357	Yes	**	0.0018	A-B
	pA	12.97	6.866	10.688		Column A vs. Column C	1.47	-1.418 to 4.358	No	ns	0.599	A-C
		10.68	3.815	9.918		Column B vs. Column C	-2.999	-5.887 to -0.1109	Yes	*	0.0401	B-C
		12.208	4.578	6.868
		7.63	5.34	6.11
		9.155	8.391	11.449
		11.445	3.053	5.342
		6.103	3.815	8.393
	Figure6K	Control	CRS	CRS+Run		Bonferroni's multiple comparisons test	Mean Diff.	95.00% CI of diff.	Below threshold?	Summary	Adjusted P Value
	Hz	4.46154	3.96154	5.03846		Column A vs. Column B	0.8221	0.2432 to 1.401	Yes	**	0.004	A-B
		5.23077	3.92308	4.46154		Column A vs. Column C	0.01923	-0.5596 to 0.5981	No	ns	>0.9999	A-C
		4.96154	4.65385	4.76923		Column B vs. Column C	-0.8029	-1.382 to -0.2240	Yes	**	0.005	B-C
		4.19231	3.65385	4.19231
		5.07692	3.03846	4.88462
		3.96154	3.26923	4.80769
		4.88462	4.46154	4.30769
		4.76923	4	4.92308

## Sheet: Figure 7
	Figure7D		Control						CRS						CRS+Run
		PSD-95	0.89767	0.948635	0.797077	0.886612	1.20171	1.2683	0.643339	0.49329	0.508739	0.877746	0.717312	0.967615	0.968273	0.945511	0.841597	0.895478	1.10065	0.99418
		Syn	1.051	0.900106	0.962157	1.0749	0.928027	1.08381	0.546519	0.653695	0.747819	0.680836	0.563311	0.956333	0.966917	1.00568	0.762926	0.91113	1.02423	0.987339
		BDNF	1.05829	0.928831	0.8228	1.04427	1.28537	0.860435	0.7891	0.86231	0.674696	0.605699	0.906881	0.576451	0.914291	1.09163	0.802316	1.03383	1.25966	0.841454
		VMAT2	1.0334	1.10688	0.822685	1.08739	1.06227	0.887375	0.807097	0.600674	0.760749	0.649849	0.845549	0.548664	1.00544	1.07167	0.788639	1.01505	0.918778	0.853602
		PSD-95	Bonferroni's multiple comparisons test	Mean Diff.	95.00% CI of diff.	Below threshold?	Summary	Adjusted P Value
			Column A vs. Column B	0.2987	0.04304 to 0.5543	Yes	*	0.0199	A-B
			Column A vs. Column C	0.04239	-0.2132 to 0.2980	No	ns	>0.9999	A-C
			Column B vs. Column C	-0.2563	-0.5119 to -0.0006572	Yes	*	0.0493	B-C
		Syn	Bonferroni's multiple comparisons test	Mean Diff.	95.00% CI of diff.	Below threshold?	Summary	Adjusted P Value
			Column A vs. Column B	0.3086	0.1333 to 0.4839	Yes	***	0.0008	A-B
			Column A vs. Column C	0.05696	-0.1184 to 0.2323	No	ns	>0.9999	A-C
			Column B vs. Column C	-0.2516	-0.4269 to -0.07629	Yes	**	0.0046	B-C
		BDNF	Bonferroni's multiple comparisons test	Mean Diff.	95.00% CI of diff.	Below threshold?	Summary	Adjusted P Value
			Column A vs. Column B	0.2641	0.01502 to 0.5133	Yes	*	0.036	A-B
			Column A vs. Column C	0.00947	-0.2397 to 0.2586	No	ns	>0.9999	A-C
			Column B vs. Column C	-0.2547	-0.5038 to -0.005548	Yes	*	0.0443	B-C
		VMAT2	Bonferroni's multiple comparisons test	Mean Diff.	95.00% CI of diff.	Below threshold?	Summary	Adjusted P Value
			Column A vs. Column B	0.2979	0.1193 to 0.4765	Yes	**	0.0013	A-B
			Column A vs. Column C	0.0578	-0.1208 to 0.2364	No	ns	>0.9999	A-C
			Column B vs. Column C	-0.2401	-0.4187 to -0.06149	Yes	**	0.0075	B-C
	Figure7E	Control	CRS	CRS+Run		Bonferroni's multiple comparisons test	Mean Diff.	95.00% CI of diff.	Below threshold?	Summary	Adjusted P Value
		1.10274	0.738839	0.994805		Column A vs. Column B	0.2061	0.02671 to 0.3854	Yes	*	0.0222
		1.06865	0.876296	0.920439		Column A vs. Column C	0.02616	-0.1532 to 0.2055	No	ns	>0.9999
		1.11664	0.767104	1.031		Column B vs. Column C	-0.1799	-0.3593 to -0.0005494	Yes	*	0.0492
		0.85056	0.794916	0.827898
		1.03195	0.919953	1.17642
		0.829452	0.666418	0.892454
	Figure7F	Control	CRS	CRS+Run		Bonferroni's multiple comparisons test	Mean Diff.	95.00% CI of diff.	Below threshold?	Summary	Adjusted P Value
		0.942072	0.736639	1.2679		Column A vs. Column B	0.2617	4.872e-005 to 0.5233	Yes	*	0.0499	A-B
		1.23585	1.03364	1.06628		Column A vs. Column C	-0.008803	-0.2704 to 0.2528	No	ns	>0.9999	A-C
		1.15754	0.535327	0.93233		Column B vs. Column C	-0.2705	-0.5321 to -0.008852	Yes	*	0.0416	B-C
		0.792953	0.689015	1.08773
		0.982455	0.620611	0.825136
		0.889129	0.81487	0.873439
	Figure7H	Control	CRS	CRS+Run		Bonferroni's multiple comparisons test	Mean Diff.	95.00% CI of diff.	Below threshold?	Summary	Adjusted P Value
		7488	5372	9075		Column A vs. Column B	2081	285.9 to 3877	Yes	*	0.021	A-B
		6336	6001	8110		Column A vs. Column C	256.7	-1539 to 2052	No	ns	>0.9999	A-C
		9696	5664	7293		Column B vs. Column C	-1825	-3620 to -29.27	Yes	*	0.0458	B-C
		9074	6334	8592
		10176	7728	6816
		8112	7295	9456
	Figure7J	Control	CRS	CRS+Run		Bonferroni's multiple comparisons test	Mean Diff.	95.00% CI of diff.	Below threshold?	Summary	Adjusted P Value
		16.61	14.445	17.209		pA vs. Column B	10.65	4.693 to 16.60	Yes	***	0.0004
	pA	25.634	12.818	19.532		pA vs. Column C	1.374	-4.580 to 7.328	No	ns	>0.9999
		29.296	10.376	17.7		Column B vs. Column C	-9.272	-15.23 to -3.318	Yes	**	0.0017
		23.194	10.986	29.908
		31.738	14.648	27.466
		21.362	14.038	31.128
		20.752	13.428	16.48
		22.584	15.258	20.752
	Figure7K	Control	CRS	CRS+Run		Bonferroni's multiple comparisons test	Mean Diff.	95.00% CI of diff.	Below threshold?	Summary	Adjusted P Value
	Hz	9.53846	2.30769	7.61538		Column A vs. Column B	3.346	1.672 to 5.020	Yes	***	0.0001	A-B
		7.92308	3.46154	8.61538		Column A vs. Column C	0.6827	-0.9910 to 2.356	No	ns	0.9021	A-C
		8.23077	5.76923	7.76923		Column B vs. Column C	-2.663	-4.337 to -0.9897	Yes	**	0.0014	B-C
		7.30769	3.69231	6.23077
		8.76923	5.15385	5.69231
		7.07692	5.30769	7.30769
		5.76923	4.46154	6
		5.30769	3	5.23077

## Sheet: Figure S1
FigureS1B-C	Number	1	2	3	4	5	6	7	8	9	10	11	12	13	14	15	16	17	18	19	20
	ET	14.58	14.65	14.72	14.77	14.87	14.95	14.98	15.12	15.18	15.27	15.37	15.55	15.72	15.83	15.97	15.98	16.02	16.07	16.22	16.32
	EV	14.92	14.93	14.94	14.95	14.97	14.99	15	17.52	17.53	17.54	17.56	17.59	17.62	17.64	17.66	17.66	17.67	17.68	17.7	17.72

## Sheet: Figure S2
	FigureS1E		Control								Run
		CA1	1.03512	0.808401	1.33862	0.999235	0.763057	1.39592	0.876	0.783643	1.39147	2.01933	1.71917	1.81904	2.00376	1.5097	0.978649	1.37673
		DG	0.955931	1.112	0.894618	0.870232	0.921791	1.09528	1.00819	1.14196	1.80665	1.35656	1.16565	1.06462	1.46664	1.03536	1.07159	1.21164
		LHb	0.68206	0.738899	0.980462	1.1794	1.0373	1.3357	1.20782	0.838366	0.728899	0.667851	0.539964	0.880995	0.596803	0.511545	0.839366	0.895204
		BLA	1.21604	0.775208	0.86023	1.02027	1.09458	0.789497	1.30464	0.939537	1.50397	1.36179	0.972403	1.12387	1.4854	1.44181	1.42538	1.0267
		LA	1.09288	1.02665	0.817594	0.658215	0.881759	1.32057	1.1881	1.01423	1.20673	0.887969	1.28745	1.63933	0.914877	1.6621	1.34748	1.14463
		CA1			DG			LHb			BLA			LA
		Unpaired t test			Unpaired t test			Unpaired t test			Unpaired t test			Unpaired t test
		P value	0.0015		P value	0.0167		P value	0.0107		P value	0.0131		P value	0.0583
		P value summary	**		P value summary	*		P value summary	*		P value summary	*		P value summary	ns
		Significantly different (P < 0.05)?	Yes		Significantly different (P < 0.05)?	Yes		Significantly different (P < 0.05)?	Yes		Significantly different (P < 0.05)?	Yes		Significantly different (P < 0.05)?	No
		One- or two-tailed P value?	Two-tailed		One- or two-tailed P value?	Two-tailed		One- or two-tailed P value?	Two-tailed		One- or two-tailed P value?	Two-tailed		One- or two-tailed P value?	Two-tailed
		t, df	t=3.928, df=14		t, df	t=2.716, df=14		t, df	t=2.942, df=14		t, df	t=2.839, df=14		t, df	t=2.062, df=14
		How big is the difference?			How big is the difference?			How big is the difference?			How big is the difference?			How big is the difference?
		Mean of column A	1		Mean of column A	1		Mean of column A	1		Mean of column A	1		Mean of column A	1
		Mean of column B	1.602		Mean of column B	1.272		Mean of column B	0.7087		Mean of column B	1.293		Mean of column B	1.261
		Difference between means (B - A) ± SEM	0.6022 ± 0.1533		Difference between means (B - A) ± SEM	0.2723 ± 0.1003		Difference between means (B - A) ± SEM	-0.2913 ± 0.09901		Difference between means (B - A) ± SEM	0.2927 ± 0.1031		Difference between means (B - A) ± SEM	0.2613 ± 0.1267
		95% confidence interval	0.2734 to 0.9311		95% confidence interval	0.05731 to 0.4874		95% confidence interval	-0.5036 to -0.07894		95% confidence interval	0.07157 to 0.5138		95% confidence interval	-0.01049 to 0.5331
		R squared (eta squared)	0.5243		R squared (eta squared)	0.3452		R squared (eta squared)	0.3821		R squared (eta squared)	0.3654		R squared (eta squared)	0.233
		F test to compare variances			F test to compare variances			F test to compare variances			F test to compare variances			F test to compare variances
		F, DFn, Dfd	2.078, 7, 7		F, DFn, Dfd	6.230, 7, 7		F, DFn, Dfd	2.353, 7, 7		F, DFn, Dfd	1.230, 7, 7		F, DFn, Dfd	1.885, 7, 7
		P value	0.3556		P value	0.0276		P value	0.2815		P value	0.7918		P value	0.4221
		P value summary	ns		P value summary	*		P value summary	ns		P value summary	ns		P value summary	ns
		Significantly different (P < 0.05)?	No		Significantly different (P < 0.05)?	Yes		Significantly different (P < 0.05)?	No		Significantly different (P < 0.05)?	No		Significantly different (P < 0.05)?	No
		Data analyzed			Data analyzed			Data analyzed			Data analyzed			Data analyzed
		Sample size, column A	8		Sample size, column A	8		Sample size, column A	8		Sample size, column A	8		Sample size, column A	8
		Sample size, column B	8		Sample size, column B	8		Sample size, column B	8		Sample size, column B	8		Sample size, column B	8

## Sheet: Figure S4
	Figure S4C	Saline	CNO		Unpaired t test			Figure S4D
		0.214286	0.880597		P value	<0.0001				Saline	CNO	Unpaired t test				Saline	CNO
		0.19403	0.822581		P value summary	****				1.03597	4.01439	P value	<0.0001		MPFC	1.20455	4.02273	Unpaired t test
		0.215909	0.855263		Significantly different (P < 0.05)?	Yes			DRN	0.733813	4.23022	P value summary	****			0.727273	3.59091	P value	<0.0001
		0.202247	0.795082		One- or two-tailed P value?	Two-tailed				1.2518	4.40288	Significantly different (P < 0.05)?	Yes			1.15909	3.70455	P value summary	****
		0.257143	0.813953		t, df	t=24.77, df=10				0.647482	4.92086	One- or two-tailed P value?	Two-tailed			0.840909	3.93182	Significantly different (P < 0.05)?	Yes
		0.190476	0.723077							1.38129	4.10072	t, df	t=15.16, df=10			0.954545	3.81818	One- or two-tailed P value?	Two-tailed
					How big is the difference?					0.94964	5.22302					1.11364	3.70455	t, df	t=27.46, df=10
					Mean of column A	0.2123						How big is the difference?
					Mean of column B	0.8151						Mean of column A	1					How big is the difference?
					Difference between means (B - A) ± SEM	0.6027 ± 0.02434						Mean of column B	4.482					Mean of column A	1
					95% confidence interval	0.5485 to 0.6570						Difference between means (B - A) ± SEM	3.482 ± 0.2297					Mean of column B	3.795
					R squared (eta squared)	0.984						95% confidence interval	2.970 to 3.994					Difference between means (B - A) ± SEM	2.795 ± 0.1018
												R squared (eta squared)	0.9583					95% confidence interval	2.569 to 3.022
					F test to compare variances													R squared (eta squared)	0.9869
					F, DFn, Dfd	5.046, 5, 5						F test to compare variances
					P value	0.1002						F, DFn, Dfd	2.883, 5, 5					F test to compare variances
					P value summary	ns						P value	0.2701					F, DFn, Dfd	1.408, 5, 5
					Significantly different (P < 0.05)?	No						P value summary	ns					P value	0.7165
												Significantly different (P < 0.05)?	No					P value summary	ns
					Data analyzed													Significantly different (P < 0.05)?	No
					Sample size, column A	6						Data analyzed
					Sample size, column B	6						Sample size, column A	6					Data analyzed
												Sample size, column B	6					Sample size, column A	6
																		Sample size, column B	6
	Figure S4E	CRS-mCherry-CNO	CRS-hM3Dq-Saline	CRS-hM3Dq-CNO
		54.428	53.0554	77.5781
		44.7898	37.7035	62.6102
		64.3739	52.2167	62.0757
		35.9554	66.4207	50.557
		52.9801	41.1335	71.0837
		41.988	44.4655	54.428
		60.0985	52.0282	67.6417
		40.8745	60.5469	61.1057
		Bonferroni's multiple comparisons test	Mean Diff.	95.00% CI of diff.	Below threshold?	Summary	Adjusted P Value
		Column A vs. Column B	-1.51	-13.85 to 10.83	No	ns	>0.9999
		Column A vs. Column C	-13.95	-26.29 to -1.610	Yes	*	0.0234
		Column B vs. Column C	-12.44	-24.78 to -0.09928	Yes	*	0.0478
	Figure S4F	CRS-mCherry-CNO	CRS-hM3Dq-Saline	CRS-hM3Dq-CNO
		168	151	137
		159	162	151
		149	146	147
		182	174	163
		158	184	139
		162	168	143
		142	153	127
		176	173	146
		Bonferroni's multiple comparisons test	Mean Diff.	95.00% CI of diff.	Below threshold?	Summary	Adjusted P Value
		Column A vs. Column B	-1.875	-18.00 to 14.25	No	ns	>0.9999
		Column A vs. Column C	17.88	1.750 to 34.00	Yes	*	0.0267
		Column B vs. Column C	19.75	3.625 to 35.88	Yes	*	0.0133
		Figure S4G	CRS-mCherry-CNO	CRS-hM3Dq-Saline	CRS-hM3Dq-CNO		Bonferroni's multiple comparisons test	Mean Diff.	95.00% CI of diff.	Below threshold?	Summary	Adjusted P Value
			36.5	47.3	50.4		Column A vs. Column B	0.75	-13.22 to 14.72	No	ns	>0.9999	A-B
			33.3	50.8	56.2		Column A vs. Column C	-14.13	-28.09 to -0.1556	Yes	*	0.0469	A-C
			43.2	37.2	47.4		Column B vs. Column C	-14.88	-28.84 to -0.9056	Yes	*	0.0344	B-C
			60.5	42.7	38.6
			50.6	36.9	68.3
			23.3	40.3	43.1
			46.3	28.3	70.2
		Figure S4H	Center time(s)	CRS-mCherry-CNO	CRS-hM3Dq-Saline	CRS-hM3Dq-CNO				Total distance (m)	CRS-mCherry-CNO	CRS-hM3Dq-Saline	CRS-hM3Dq-CNO
				48.2	43.5	67.3					47.52	70.47	66.96
				37.3	39.3	53.9					31.82	33.75	62.22
				71.2	44.8	66.3					63.52	76.41	41.94
				52.5	41.9	73					55.94	58.19	52.15
				58.6	70.3	84.2					51.32	31.36	32.5
				42.4	64.8	69.3					43.37	43.03	82.25
				58.4	52.9	59.1					73.51	71.4	66.83
				46.1	61.2	64.4					22.37	36.49	65.48
				Bonferroni's multiple comparisons test	Mean Diff.	95.00% CI of diff.	Below threshold?	Summary	Adjusted P Value		Bonferroni's multiple comparisons test	Mean Diff.	95.00% CI of diff.	Below threshold?	Summary	Adjusted P Value
				Column A vs. Column B	-0.5	-14.29 to 13.29	No	ns	>0.9999		Column A vs. Column B	-3.966	-26.11 to 18.18	No	ns	>0.9999
				Column A vs. Column C	-15.35	-29.14 to -1.563	Yes	*	0.0259		Column A vs. Column C	-10.12	-32.27 to 12.03	No	ns	0.7435
				Column B vs. Column C	-14.85	-28.64 to -1.063	Yes	*	0.0321		Column B vs. Column C	-6.154	-28.30 to 15.99	No	ns	>0.9999
		Figure S4K	CSDS-mCherry-CNO	CSDS-hM3Dq-Saline	CSDS-hM3Dq-CNO		Bonferroni's multiple comparisons test	Mean Diff.	95.00% CI of diff.	Below threshold?	Summary	Adjusted P Value
			0.830406	0.707403	0.79014		Column A vs. Column B	-0.01346	-0.2914 to 0.2645	No	ns	>0.9999
			1.06342	0.655193	1.09719		Column A vs. Column C	-0.2994	-0.5774 to -0.02149	Yes	*	0.032
			0.97575	0.368293	1.05552		Column B vs. Column C	-0.286	-0.5639 to -0.008023	Yes	*	0.0424
			0.655594	0.481481	0.961685
			0.428466	1.0282	1.07838
			0.427466	0.68221	0.950847
			0.356357	0.995509	0.816119
			0.628413	0.555277	1.01152
		Figure S4L	CSDS-mCherry-CNO	CSDS-hM3Dq-Saline	CSDS-hM3Dq-CNO		Bonferroni's multiple comparisons test	Mean Diff.	95.00% CI of diff.	Below threshold?	Summary	Adjusted P Value
			59.501	52.6811	68.3287		Column A vs. Column B	-1.327	-12.25 to 9.598	No	ns	>0.9999
			53.2319	70.5314	65.2591		Column A vs. Column C	-5.467	-16.39 to 5.458	No	ns	0.6213
			44.6266	62.8415	55.5033		Column B vs. Column C	-4.14	-15.07 to 6.785	No	ns	>0.9999
			61.1477	49.3482	47.343
			50.2415	56.325	61.8069
			62.3836	44.4243	74.6812
			65.5586	54.7025	58.6592
			44.3841	60.8365	53.2319
		Figure S4M	CSDS-mCherry-CNO	CSDS-hM3Dq-Saline	CSDS-hM3Dq-CNO		Bonferroni's multiple comparisons test	Mean Diff.	95.00% CI of diff.	Below threshold?	Summary	Adjusted P Value
			152	157	124		Column A vs. Column B	1.625	-18.96 to 22.21	No	ns	>0.9999
			168	142	151		Column A vs. Column C	25.63	5.044 to 46.21	Yes	*	0.0118
			138	163	138		Column B vs. Column C	24	3.419 to 44.58	Yes	*	0.019
			142	172	112
			175	139	149
			155	178	138
			188	152	114
			166	168	153
		Figure S4N	CSDS-mCherry-CNO	CSDS-hM3Dq-Saline	CSDS-hM3Dq-CNO		Bonferroni's multiple comparisons test	Mean Diff.	95.00% CI of diff.	Below threshold?	Summary	Adjusted P Value
			39.2	41.2	63.1		Column A vs. Column B	0.0125	-11.79 to 11.82	No	ns	>0.9999	A-B
			31.9	23.7	52.8		Column A vs. Column C	-11.89	-23.69 to -0.08425	Yes	*	0.048	A-C
			25.1	36.1	56.9		Column B vs. Column C	-11.9	-23.70 to -0.09675	Yes	*	0.0477	B-C
			40.3	50.3	44.6
			43.5	54	42.7
			37.4	41.3	58.6
			54.4	32.2	39.9
			48.2	41.1	56.5
		Figure S4o		CSDS-mCherry-CNO	CSDS-hM3Dq-Saline	CSDS-hM3Dq-CNO						CSDS-mCherry-CNO	CSDS-hM3Dq-Saline	CSDS-hM3Dq-CNO
			Center time(s)	52.4	64.8	67.3					Total distance (m)	62.95	31.67	82.8
				51.5	70.2	84.6						48.64	77.19	49.42
				70.5	43.1	71.2						52.44	41.39	69.11
				41.3	34.4	59.5						29.49	39.01	73.42
				52.9	51.9	47.4						49.01	81.11	54.61
				34.9	48.4	78.9						39.43	63.65	41.59
				47.3	53.5	69.9						47.19	50.52	55.19
				53.8	37.9	53.4						75.12	55.31	65.86
				Bonferroni's multiple comparisons test	Mean Diff.	95.00% CI of diff.	Below threshold?	Summary	Adjusted P Value		Bonferroni's multiple comparisons test	Mean Diff.	95.00% CI of diff.	Below threshold?	Summary	Adjusted P Value
				Column A vs. Column B	0.05	-15.34 to 15.44	No	ns	>0.9999		Column A vs. Column B	-4.448	-24.32 to 15.42	No	ns	>0.9999
				Column A vs. Column C	-15.95	-31.34 to -0.5571	Yes	*	0.0406		Column A vs. Column C	-10.97	-30.84 to 8.906	No	ns	0.4976
				Column B vs. Column C	-16	-31.39 to -0.6071	Yes	*	0.0399		Column B vs. Column C	-6.519	-26.39 to 13.35	No	ns	>0.9999

[truncated: 8 more sheets: Figure S5, Figure S6, Figure S7, Figure S8, Figure S9, Figure S10, Figure S11, Figure S12]
